# Supplementary material for: Conquering the cytokine storm in COVID‐19‐induced ARDS using placenta‐derived decidua stromal cells
Source: J Cell Mol Med. 2021 Oct 10;25(22):10554–64. doi: 10.1111/jcmm.16986 (PMC8581334; doi:10.1111/jcmm.16986)
Supplement: Supplementary file 1 — Supplementary Files [file JCMM-25-10554-s001.zip]

Archive with 4 entries (4 files):
- fig_2a-9902-2_days_before_dscs-_20-04-19.mp4
- fig_2a-9902-4_days_after_dsc-_20-04-25.wmv
- fig_2b-9903-2_days_before_dscs-_20-05-13.wmv
- fig_2b-9903-9_days_after_dscs-_20-05-24.wmv
